# Supplementary material for: Length-Dependent Translation Efficiency of ER-Destined Proteins
Source: Curr Issues Mol Biol. 2023 Aug 14;45(8):6717–27. doi: 10.3390/cimb45080425 (PMC10453119; doi:10.3390/cimb45080425)
Supplement: Supplementary file 1 [file cimb-45-00425-s001.zip]

Archive with 1 entries (1 files):
- cimb-2528252-supplementary.pdf
